# Supplementary material for: Mechanosensory encoding dysfunction emerges from cancer-chemotherapy interaction
Source: Front Mol Biosci. 2022 Nov 24;9:1017427. doi: 10.3389/fmolb.2022.1017427 (PMC9729348; doi:10.3389/fmolb.2022.1017427)
Supplement: Supplementary file 2 [file DataSheet2.CSV]

	treatment_class	variable	N	value	sd	se	ci
1	OX_1.5	Dyn.DI	14	120.5193948	41.64533344	11.13018353	24.04529965
2	OX_1.5	Dyn.F	14	159.983177	47.09949024	12.58786826	27.19443603
3	OX_1.5	Dyn.IB	14	0	0	0	0
4	OX_1.5	Dyn.IFRdrop	14	92.56677264	33.91506054	9.064181199	19.58197296
5	OX_1.5	Dyn.pfr	14	168.610323	41.55231841	11.10532422	23.99159437
6	OX_1.5	Dyn.pfr1	14	112.0672203	31.59134237	8.443141397	18.24029804
7	OX_1.5	Dyn.pfr3	14	104.1577568	31.06046038	8.301257215	17.9337759
8	OX_1.5	Dyn.RDR	14	13.42857143	8.168554017	2.183137891	4.716382673
9	OX_1.5	Dyn.slp	14	2001.682262	824.9808601	220.4854092	476.3297673
10	OX_1.5	Dyn.slp1	14	168.8595615	39.73845305	10.62054831	22.94429969
11	OX_1.5	Dyn.slp3	14	246.016546	74.51688677	19.9154757	43.02476948
12	OX_1.5	Dyn.spkNum	14	10.31547619	2.998785112	0.801459033	1.731446975
13	OX_1.5	Dyn.spkNum1	14	38.64285714	15.94513257	4.261515934	9.206445452
14	OX_1.5	Dyn.spkNum3	14	25.21428571	9.9782731	2.666805661	5.761283363
15	OX_1.5	Stat.afr	14	68.92465687	15.83400215	4.231815078	9.142280655
16	OX_1.5	Stat.HzEnd	14	40.71159341	19.18711646	5.127972574	11.07831122
17	OX_1.5	Stat.HzSTD	14	35.20363768	15.80803558	4.224875222	9.127288007
18	OX_1.5	Stat.LSpkF	14	109.910234	28.32540916	7.570284031	16.35460434
19	OX_1.5	Stat.LSpkT	14	899.9	169.1378161	45.20398277	97.65726753
20	OX_1.5	Stat.mSfr	14	53.61523088	14.34943697	3.835048346	8.285118243
21	OX_1.5	Stat.slp	14	-69.11491754	25.75904246	6.884393678	14.87282832
22	OX_1.5	Stat.spkNum	14	50.83928571	16.95543002	4.531529284	9.789773831
23	OX_1.5	Thr.F	14	31.17825026	13.51924178	3.613169348	7.805777811
24	OX_1.5	Thr.F1	14	29.9102355	15.6715964	4.188410316	9.048510367
25	OX_1.5	Thr.F3	14	46.31634579	23.1795484	6.194994893	13.38347279
26	OX_1.5	Thr.L	14	0.894533292	0.430480035	0.115050629	0.248551772
27	OX_1.5	Thr.L1	14	0.752525714	0.455844713	0.121829624	0.263196901
28	OX_1.5	Thr.L3	14	1.4040235	0.534695097	0.142903276	0.308723758
29	OX_1.5	Thr.T	14	45.12228571	23.32254568	6.233212523	13.46603696
30	OX_1.5	Thr.T1	14	214.72505	154.576214	41.31223091	89.24964879
31	OX_1.5	Thr.T3	14	371.0765714	143.8161879	38.43649298	83.03699471
32	OX_Ia	Dyn.DI	19	116.7450851	26.86319143	6.162838777	12.94764382
33	OX_Ia	Dyn.F	19	160.0229361	56.62230046	12.99004661	27.29107524
34	OX_Ia	Dyn.IB	19	205.6611148	160.2260559	36.75837821	77.22648694
35	OX_Ia	Dyn.IFRdrop	19	111.0642181	28.17902841	6.464712483	13.58185694
36	OX_Ia	Dyn.pfr	19	186.3939954	24.90180502	5.712865873	12.00228583
37	OX_Ia	Dyn.pfr1	19	137.8690336	25.27999302	5.799628151	12.18456661
38	OX_Ia	Dyn.pfr3	19	130.9063729	23.95511842	5.495681073	11.54599749
39	OX_Ia	Dyn.RDR	19	23.05263158	5.612225586	1.287532851	2.705006145
40	OX_Ia	Dyn.slp	19	1103.862683	482.3026126	110.6478078	232.4624182
41	OX_Ia	Dyn.slp1	19	144.300974	34.80963346	7.985877607	16.77770627
42	OX_Ia	Dyn.slp3	19	226.1113998	39.39020457	9.036732688	18.98547088
43	OX_Ia	Dyn.spkNum	19	16.03947368	3.577230852	0.820673041	1.72417008
44	OX_Ia	Dyn.spkNum1	19	61.52631579	18.7864266	4.309901846	9.05476778
45	OX_Ia	Dyn.spkNum3	19	38.47368421	16.62116596	3.813156987	8.011145556
46	OX_Ia	Stat.afr	19	84.96685152	15.74070628	3.611165683	7.586777574
47	OX_Ia	Stat.HzEnd	19	50.71765381	30.88861972	7.086335362	14.88783815
48	OX_Ia	Stat.HzSTD	19	29.26253565	9.151137893	2.099415015	4.410707278
49	OX_Ia	Stat.LSpkF	19	113.2400382	44.10745446	10.11894403	21.25911255
50	OX_Ia	Stat.LSpkT	19	877.9381053	226.8076028	52.03323265	109.3177653
51	OX_Ia	Stat.mSfr	19	66.22893225	28.66893489	6.577104737	13.8179843
52	OX_Ia	Stat.slp	19	-153.2398479	320.587611	73.54784204	154.5182824
53	OX_Ia	Stat.spkNum	19	66.87719298	27.33281628	6.270578107	13.17399575
54	OX_Ia	Thr.F	19	14.41416962	4.734852103	1.08624957	2.282125663
55	OX_Ia	Thr.F1	19	16.37128168	10.31064239	2.36542359	4.969570554
56	OX_Ia	Thr.F3	19	36.32405584	14.6535741	3.361760455	7.062796634
57	OX_Ia	Thr.L	19	0.237263443	0.131025484	0.030059307	0.063152262
58	OX_Ia	Thr.L1	19	0.403324895	0.394515495	0.090508062	0.190150382
59	OX_Ia	Thr.L3	19	1.306813421	0.388149641	0.089047635	0.187082138
60	OX_Ia	Thr.T	19	13.08581122	8.750672138	2.00754187	4.217688962
61	OX_Ia	Thr.T1	19	102.9743158	101.8702688	23.37064247	49.09989787
62	OX_Ia	Thr.T3	19	338.6835789	98.97097671	22.70549925	47.70248382
63	OX_Ib	Dyn.DI	5	72.241579	14.22493797	6.361585654	17.66259335
64	OX_Ib	Dyn.F	5	214.61868	78.67308265	35.18367216	97.68553435
65	OX_Ib	Dyn.IB	5	0	0	0	0
66	OX_Ib	Dyn.IFRdrop	5	35.9780758	33.71430217	15.07749429	41.86183523
67	OX_Ib	Dyn.pfr	5	102.3599615	9.620958619	4.302623496	11.94599795
68	OX_Ib	Dyn.pfr1	5	98.324892	16.14396115	7.219798911	20.04537535
69	OX_Ib	Dyn.pfr3	5	92.550558	15.62790487	6.989011527	19.40460685
70	OX_Ib	Dyn.RDR	5	8.2	7.463243263	3.337663854	9.266840469
71	OX_Ib	Dyn.slp	5	1708.740115	1645.309543	735.8047965	2042.921626
72	OX_Ib	Dyn.slp1	5	297.8626	203.7877083	91.13663375	253.0358607
73	OX_Ib	Dyn.slp3	5	381.65326	181.69819	81.25790086	225.6081011
74	OX_Ib	Dyn.spkNum	5	7	3.807886553	1.702938637	4.728115642
75	OX_Ib	Dyn.spkNum1	5	23.4	11.65332571	5.211525688	14.46951499
76	OX_Ib	Dyn.spkNum3	5	15.2	5.89067059	2.634387974	7.314233597
77	OX_Ib	Stat.afr	5	58.7078113	8.677686311	3.880779296	10.77477068
78	OX_Ib	Stat.HzEnd	5	6.5577513	14.17793054	6.340563292	17.60422592
79	OX_Ib	Stat.HzSTD	5	20.1102805	4.806752275	2.149644968	5.968371249
80	OX_Ib	Stat.LSpkF	5	121.9297285	37.68940036	16.85521225	46.79757153
81	OX_Ib	Stat.LSpkT	5	752.2792	141.4334549	63.25096388	175.6128291
82	OX_Ib	Stat.mSfr	5	39.6727324	10.44944455	4.673133668	12.9746991
83	OX_Ib	Stat.slp	5	-90.77074	37.39558076	16.72381213	46.43274633
84	OX_Ib	Stat.spkNum	5	28.75	11.49728229	5.14174095	14.27576149
85	OX_Ib	Thr.F	5	47.16390365	49.21128307	22.00795484	61.10387849
86	OX_Ib	Thr.F1	5	82.2451538	67.54394268	30.20656946	83.86688193
87	OX_Ib	Thr.F3	5	102.231084	58.54066318	26.18018046	72.6878339
88	OX_Ib	Thr.L	5	0.86200765	0.993001866	0.444083935	1.232974667
89	OX_Ib	Thr.L1	5	1.4212566	1.048430444	0.468872348	1.301798336
90	OX_Ib	Thr.L3	5	1.9945598	0.568530952	0.254254771	0.705924415
91	OX_Ib	Thr.T	5	53.7579	54.87090595	24.53901514	68.13122847
92	OX_Ib	Thr.T1	5	360.6472	268.2639139	119.9712695	333.0936439
93	OX_Ib	Thr.T3	5	512.7248	144.450433	64.60019752	179.3589022
94	OX_II	Dyn.DI	9	48.32705905	17.21058008	5.736860026	13.22922294
95	OX_II	Dyn.F	9	172.4446276	75.68701737	25.22900579	58.17819168
96	OX_II	Dyn.IB	9	0	0	0	0
97	OX_II	Dyn.IFRdrop	9	18.85839644	13.05445042	4.351483473	10.03453888
98	OX_II	Dyn.pfr	9	103.801162	45.06157362	15.02052454	34.6373917
99	OX_II	Dyn.pfr1	9	89.947401	51.85532571	17.28510857	39.85953184
100	OX_II	Dyn.pfr3	9	80.26966189	46.14377273	15.38125758	35.46924358
101	OX_II	Dyn.RDR	9	12.33333333	7.176350047	2.392116682	5.516230962
102	OX_II	Dyn.slp	9	628.3661604	186.6444582	62.2148194	143.4676308
103	OX_II	Dyn.slp1	9	111.9703772	54.17241359	18.0574712	41.64060325
104	OX_II	Dyn.slp3	9	138.1743902	64.8389562	21.6129854	49.8396337
105	OX_II	Dyn.spkNum	9	10.19444444	3.944493349	1.314831116	3.032005991
106	OX_II	Dyn.spkNum1	9	38.11111111	24.9371432	8.312381068	19.16838512
107	OX_II	Dyn.spkNum3	9	25.77777778	18.79346813	6.264489377	14.44593841
108	OX_II	Stat.afr	9	64.43592277	31.15658265	10.38552755	23.94906947
109	OX_II	Stat.HzEnd	9	52.76986522	26.19542665	8.731808883	20.13558739
110	OX_II	Stat.HzSTD	9	26.191977	27.85327452	9.284424839	21.40992207
111	OX_II	Stat.LSpkF	9	107.4278625	14.77094745	4.923649149	11.3539553
112	OX_II	Stat.LSpkT	9	964.8231111	83.69385174	27.89795058	64.3327894
113	OX_II	Stat.mSfr	9	55.91078016	30.889172	10.29639067	23.74351946
114	OX_II	Stat.slp	9	-38.18182005	15.56088666	5.186962219	11.96115633
115	OX_II	Stat.spkNum	9	57.82407407	31.00104849	10.33368283	23.82951534
116	OX_II	Thr.F	9	13.63549527	3.293077786	1.097692595	2.531283664
117	OX_II	Thr.F1	9	24.84861278	26.1249473	8.708315766	20.08141217
118	OX_II	Thr.F3	9	35.476699	31.3910631	10.4636877	24.1293071
119	OX_II	Thr.L	9	0.201536806	0.090159559	0.030053186	0.069302772
120	OX_II	Thr.L1	9	0.570893444	0.69211448	0.230704827	0.532006284
121	OX_II	Thr.L3	9	1.067913444	0.724193684	0.241397895	0.556664544
122	OX_II	Thr.T	9	9.5155	4.875045141	1.625015047	3.747291418
123	OX_II	Thr.T1	9	145.9262222	176.0613833	58.68712778	135.3327593
124	OX_II	Thr.T3	9	272.6715556	183.296551	61.09885033	140.8942015
125	Pirc_1.5	Dyn.DI	19	129.6747628	31.04729793	7.12273864	14.9643186
126	Pirc_1.5	Dyn.F	19	233.9789174	108.2766889	24.84037605	52.18769353
127	Pirc_1.5	Dyn.IB	19	0	0	0	0
128	Pirc_1.5	Dyn.IFRdrop	19	114.2600297	36.7178205	8.423645737	17.69742299
129	Pirc_1.5	Dyn.pfr	19	185.4047237	38.30767414	8.788383176	18.46370791
130	Pirc_1.5	Dyn.pfr1	19	134.3487894	35.87268785	8.229759009	17.29008209
131	Pirc_1.5	Dyn.pfr3	19	132.4808076	36.86253423	8.456845342	17.76717277
132	Pirc_1.5	Dyn.RDR	19	19.10526316	7.156153039	1.641734101	3.449155357
133	Pirc_1.5	Dyn.slp	19	1677.625506	407.9524013	93.59069954	196.6267634
134	Pirc_1.5	Dyn.slp1	19	175.2114545	48.93385504	11.22619626	23.58536316
135	Pirc_1.5	Dyn.slp3	19	274.1089095	84.03200887	19.27826498	40.5021318
136	Pirc_1.5	Dyn.spkNum	19	11.86842105	3.256796762	0.747160419	1.569725792
137	Pirc_1.5	Dyn.spkNum1	19	52.36842105	18.07149544	4.145885388	8.710181988
138	Pirc_1.5	Dyn.spkNum3	19	33.26315789	15.28921953	3.507587519	7.369167928
139	Pirc_1.5	Stat.afr	19	68.11092574	15.91770287	3.651771486	7.6720872
140	Pirc_1.5	Stat.HzEnd	19	44.90884635	16.47128313	3.778771507	7.938904343
141	Pirc_1.5	Stat.HzSTD	19	35.10984102	8.70338596	1.996693677	4.194897754
142	Pirc_1.5	Stat.LSpkF	19	121.4517389	39.48871126	9.059331673	19.03294958
143	Pirc_1.5	Stat.LSpkT	19	992.0939474	6.309864759	1.447582254	3.041257463
144	Pirc_1.5	Stat.mSfr	19	55.7299611	16.67434637	3.825357409	8.036777692
145	Pirc_1.5	Stat.slp	19	-71.93443403	19.36698369	4.443090777	9.33458734
146	Pirc_1.5	Stat.spkNum	19	56.68421053	16.37766986	3.757295151	7.893784194
147	Pirc_1.5	Thr.F	19	22.33680773	15.56100376	3.569939097	7.500163732
148	Pirc_1.5	Thr.F1	19	15.80609258	9.290015794	2.131275791	4.477644283
149	Pirc_1.5	Thr.F3	19	39.17986711	17.31731047	3.97286349	8.34667647
150	Pirc_1.5	Thr.L	19	0.535076588	0.349320794	0.080139686	0.168367233
151	Pirc_1.5	Thr.L1	19	0.365288	0.291303078	0.066829509	0.140403589
152	Pirc_1.5	Thr.L3	19	1.288029895	0.296697539	0.068067084	0.143003636
153	Pirc_1.5	Thr.T	19	25.55657789	17.42896664	3.998479173	8.400493022
154	Pirc_1.5	Thr.T1	19	91.38105263	72.70097309	16.67874709	35.04074737
155	Pirc_1.5	Thr.T3	19	328.7842105	73.29232932	16.81441352	35.32577195
156	Pirc_Ia	Dyn.DI	20	149.5277487	34.79444888	7.780275293	16.28430334
157	Pirc_Ia	Dyn.F	20	251.4456958	126.9679181	28.39088958	59.42281482
158	Pirc_Ia	Dyn.IB	20	175.3115108	216.976445	48.51740804	101.5481021
159	Pirc_Ia	Dyn.IFRdrop	20	87.50135715	39.92833696	8.928247566	18.68703692
160	Pirc_Ia	Dyn.pfr	20	224.2779925	44.98865527	10.05976914	21.05533879
161	Pirc_Ia	Dyn.pfr1	20	172.8980598	65.0591804	14.54767499	30.4486337
162	Pirc_Ia	Dyn.pfr3	20	166.2936343	46.57952249	10.41549786	21.79988757
163	Pirc_Ia	Dyn.RDR	20	28	8.045920836	1.799122593	3.765606864
164	Pirc_Ia	Dyn.slp	20	1243.557909	465.335528	104.0521873	217.7837309
165	Pirc_Ia	Dyn.slp1	20	164.6497392	49.71117458	11.11575656	23.26554586
166	Pirc_Ia	Dyn.slp3	20	271.6611559	77.34653523	17.29521106	36.19929277
167	Pirc_Ia	Dyn.spkNum	20	17	5.668472365	1.267508954	2.652926729
168	Pirc_Ia	Dyn.spkNum1	20	79	27.24160904	6.091408963	12.74946549
169	Pirc_Ia	Dyn.spkNum3	20	51	20.13637714	4.50263081	9.424114593
170	Pirc_Ia	Stat.afr	20	88.05368588	19.39320133	4.336451648	9.07629761
171	Pirc_Ia	Stat.HzEnd	20	62.74510957	17.87016852	3.995891158	8.363496312
172	Pirc_Ia	Stat.HzSTD	20	37.23421123	9.881442412	2.209557695	4.624657405
173	Pirc_Ia	Stat.LSpkF	20	115.6667145	38.57218534	8.625002846	18.05233843
174	Pirc_Ia	Stat.LSpkT	20	994.85975	8.279642516	1.85138435	3.874991978
175	Pirc_Ia	Stat.mSfr	20	74.75024498	16.97671022	3.79610781	7.945344959
176	Pirc_Ia	Stat.slp	20	-75.46542767	20.36044942	4.552734896	9.528983651
177	Pirc_Ia	Stat.spkNum	20	76.79583333	18.99013816	4.246323982	8.887658237
178	Pirc_Ia	Thr.F	20	13.25236476	6.59376772	1.474411285	3.085978286
179	Pirc_Ia	Thr.F1	20	7.0844135	4.128938112	0.923258629	1.93240252
180	Pirc_Ia	Thr.F3	20	29.6407135	15.47230565	3.459712721	7.241261947
181	Pirc_Ia	Thr.L	20	0.201009938	0.216188111	0.048341131	0.101179151
182	Pirc_Ia	Thr.L1	20	0.06889175	0.065749344	0.014702	0.03077164
183	Pirc_Ia	Thr.L3	20	0.91488565	0.349955615	0.078252454	0.16378427
184	Pirc_Ia	Thr.T	20	9.684	10.26603721	2.295555706	4.804653311
185	Pirc_Ia	Thr.T1	20	16.162	16.16394936	3.614368956	7.564961166
186	Pirc_Ia	Thr.T3	20	236.957	87.55952953	19.57890601	40.97912124
187	Pirc_Ib	Dyn.DI	18	41.95447557	22.67534049	5.344629009	11.27618154
188	Pirc_Ib	Dyn.F	18	226.1234617	105.9819089	24.98017549	52.70356339
189	Pirc_Ib	Dyn.IB	18	0	0	0	0
190	Pirc_Ib	Dyn.IFRdrop	18	22.46455872	24.0915052	5.678422233	11.98042368
191	Pirc_Ib	Dyn.pfr	18	95.10964158	35.66675587	8.40673498	17.73666042
192	Pirc_Ib	Dyn.pfr1	18	101.8385851	47.09185479	11.09965662	23.41822845
193	Pirc_Ib	Dyn.pfr3	18	93.02439639	45.91120916	10.82137578	22.83110719
194	Pirc_Ib	Dyn.RDR	18	10.94444444	5.161762378	1.21663906	2.566884042
195	Pirc_Ib	Dyn.slp	18	1146.518111	1104.875696	260.421699	549.4417573
196	Pirc_Ib	Dyn.slp1	18	160.4521479	94.91580454	22.37186968	47.20051915
197	Pirc_Ib	Dyn.slp3	18	189.8711498	136.9338666	32.27562189	68.09560984
198	Pirc_Ib	Dyn.spkNum	18	6.347222222	2.891593913	0.681555222	1.437955824
199	Pirc_Ib	Dyn.spkNum1	18	32.38888889	15.37813149	3.624660353	7.647364876
200	Pirc_Ib	Dyn.spkNum3	18	21.44444444	12.45803413	2.936386804	6.195234623
201	Pirc_Ib	Stat.afr	18	57.98288563	19.15887362	4.515789819	9.527483707
202	Pirc_Ib	Stat.HzEnd	18	44.4162406	20.0178445	4.718251197	9.954639875
203	Pirc_Ib	Stat.HzSTD	18	14.28522115	5.598901607	1.319673764	2.784268266
204	Pirc_Ib	Stat.LSpkF	18	121.6076195	58.25721883	13.73135816	28.97063335
205	Pirc_Ib	Stat.LSpkT	18	990.3097222	10.79878608	2.545298289	5.370109979
206	Pirc_Ib	Stat.mSfr	18	52.32838407	18.09924143	4.266032117	9.000541016
207	Pirc_Ib	Stat.slp	18	-36.70542454	13.78938037	3.250188123	6.857297533
208	Pirc_Ib	Stat.spkNum	18	53.56944444	18.85193966	4.443444792	9.374849041
209	Pirc_Ib	Thr.F	18	37.04297974	43.36386822	10.22096176	21.56434434
210	Pirc_Ib	Thr.F1	18	37.60917356	44.16848617	10.41061203	21.96447143
211	Pirc_Ib	Thr.F3	18	55.65234811	44.56293407	10.50358429	22.16062576
212	Pirc_Ib	Thr.L	18	0.781666972	0.717885956	0.169207343	0.356996287
213	Pirc_Ib	Thr.L1	18	0.768367167	0.742287894	0.174958934	0.369131085
214	Pirc_Ib	Thr.L3	18	1.545538111	0.520146953	0.122599813	0.258662994
215	Pirc_Ib	Thr.T	18	37.46555556	35.64890939	8.402528524	17.72778557
216	Pirc_Ib	Thr.T1	18	177.1977778	179.3974883	42.28439351	89.21227212
217	Pirc_Ib	Thr.T3	18	388.7933333	121.7607001	28.69927225	60.55017166
218	Pirc_II	Dyn.DI	17	60.95509769	33.89989245	8.221931603	17.42971638
219	Pirc_II	Dyn.F	17	188.0495765	103.2519549	25.04227742	53.08725661
220	Pirc_II	Dyn.IB	17	0	0	0	0
221	Pirc_II	Dyn.IFRdrop	17	30.88297912	35.88827206	8.704184496	18.45204684
222	Pirc_II	Dyn.pfr	17	118.4166483	48.34981547	11.72655272	24.85918124
223	Pirc_II	Dyn.pfr1	17	94.20079929	36.08010608	8.75071108	18.55067879
224	Pirc_II	Dyn.pfr3	17	87.38319171	34.11121645	8.273185203	17.53836915
225	Pirc_II	Dyn.RDR	17	12.76470588	5.921670074	1.436215953	3.044641809
226	Pirc_II	Dyn.slp	17	1114.623456	635.9729819	154.2461047	326.9871347
227	Pirc_II	Dyn.slp1	17	131.0833066	59.38028104	14.40183358	30.53052332
228	Pirc_II	Dyn.slp3	17	181.1389457	92.11611991	22.34144072	47.36173857
229	Pirc_II	Dyn.spkNum	17	8.651960784	3.618796811	0.877687146	1.860613633
230	Pirc_II	Dyn.spkNum1	17	37.05882353	16.21137945	3.931837047	8.335122191
231	Pirc_II	Dyn.spkNum3	17	24.29411765	11.45515553	2.778283307	5.889697504
232	Pirc_II	Stat.afr	17	66.14701526	26.28377392	6.374751537	13.51386956
233	Pirc_II	Stat.HzEnd	17	50.0237574	22.48999011	5.454623808	11.56328591
234	Pirc_II	Stat.HzSTD	17	21.35205368	14.10511358	3.420992538	7.25218021
235	Pirc_II	Stat.LSpkF	17	112.2051066	41.66609219	10.10551171	21.42272783
236	Pirc_II	Stat.LSpkT	17	991.1064706	8.4332122	2.045354392	4.335957615
237	Pirc_II	Stat.mSfr	17	57.46155621	23.53832042	5.708881254	12.10228762
238	Pirc_II	Stat.slp	17	-45.92493926	22.68505481	5.501933947	11.66357893
239	Pirc_II	Stat.spkNum	17	59.55882353	26.86650002	6.516083376	13.81347968
240	Pirc_II	Thr.F	17	22.90405229	16.54918257	4.013766338	8.508804531
241	Pirc_II	Thr.F1	17	20.84429465	17.87120008	4.334402681	9.188523213
242	Pirc_II	Thr.F3	17	31.57578371	21.75597635	5.276599322	11.18589086
243	Pirc_II	Thr.L	17	0.551402975	0.44997754	0.109135584	0.231357102
244	Pirc_II	Thr.L1	17	0.554627941	0.561724655	0.13623824	0.288812168
245	Pirc_II	Thr.L3	17	1.157815529	0.500584664	0.121409614	0.257376885
246	Pirc_II	Thr.T	17	26.76588235	22.09849339	5.359671907	11.36199688
247	Pirc_II	Thr.T1	17	136.9764706	138.8282039	33.67078522	71.37887601
248	Pirc_II	Thr.T3	17	295.3705882	122.9706534	29.82476429	63.22567587
249	POX_1.5	Dyn.DI	5	84.37509053	31.22193202	13.96287248	38.76714894
250	POX_1.5	Dyn.F	5	143.3336582	26.35536576	11.78647788	32.72450882
251	POX_1.5	Dyn.IB	5	0	0	0	0
252	POX_1.5	Dyn.IFRdrop	5	65.0971748	34.12621699	15.2617082	42.37329503
253	POX_1.5	Dyn.pfr	5	103.3247762	30.79500374	13.77194434	38.23704746
254	POX_1.5	Dyn.pfr1	5	73.4294916	29.21015879	13.06318014	36.26920255
255	POX_1.5	Dyn.pfr3	5	61.8973708	41.94233592	18.75718285	52.07828851
256	POX_1.5	Dyn.RDR	5	7	1.414213562	0.632455532	1.755978066
257	POX_1.5	Dyn.slp	5	1641.300283	800.8269696	358.1407085	994.358017
258	POX_1.5	Dyn.slp1	5	189.7314686	75.12270314	33.59589417	93.27715593
259	POX_1.5	Dyn.slp3	5	225.4475082	155.6306475	69.60014143	193.240972
260	POX_1.5	Dyn.spkNum	5	4.65	1.167261753	0.522015325	1.449346895
261	POX_1.5	Dyn.spkNum1	5	15.6	6.268971207	2.803569154	7.783955854
262	POX_1.5	Dyn.spkNum3	5	8.6	6.542170894	2.925747768	8.123178069
263	POX_1.5	Stat.afr	5	46.48095083	14.01839241	6.269215673	17.40613317
264	POX_1.5	Stat.HzEnd	5	12.29501793	16.90207295	7.558836814	20.98669547
265	POX_1.5	Stat.HzSTD	5	31.25488942	12.77381194	5.712622365	15.8607824
266	POX_1.5	Stat.LSpkF	5	110.1281801	21.70909168	9.708600945	26.95539757
267	POX_1.5	Stat.LSpkT	5	497.852	287.8280367	128.7206112	357.3857109
268	POX_1.5	Stat.mSfr	5	19.92529203	17.71983507	7.924551152	22.00208126
269	POX_1.5	Stat.slp	5	-195.3854959	78.23289671	34.98681502	97.13897131
270	POX_1.5	Stat.spkNum	5	16.53333333	14.56899295	6.51545172	18.08979403
271	POX_1.5	Thr.F	5	41.43938868	22.57005827	10.09363691	28.02442879
272	POX_1.5	Thr.F1	5	49.0099636	15.31529065	6.8492062	19.01644503
273	POX_1.5	Thr.F3	5	78.0099796	41.56647597	18.58909317	51.61159675
274	POX_1.5	Thr.L	5	1.37752	0.728760247	0.32591149	0.904875362
275	POX_1.5	Thr.L1	5	1.694534	0.346696413	0.155047349	0.430480454
276	POX_1.5	Thr.L3	5	2.332458	0.417964414	0.186919368	0.518971365
277	POX_1.5	Thr.T	5	112.0616	112.5699486	50.34281144	139.7740524
278	POX_1.5	Thr.T1	5	419.7704	87.56998342	39.16248714	108.7324957
279	POX_1.5	Thr.T3	5	585.552	105.3782482	47.12658528	130.844377
280	POX_Ia	Dyn.DI	10	108.8510996	37.61693243	11.89551851	26.9095324
281	POX_Ia	Dyn.F	10	150.6348354	25.12551405	7.945385177	17.97370999
282	POX_Ia	Dyn.IB	10	76.1235292	161.8509275	51.18175722	115.7811787
283	POX_Ia	Dyn.IFRdrop	10	82.522643	26.59313416	8.409487406	19.02358217
284	POX_Ia	Dyn.pfr	10	134.2739786	13.30559061	4.207597195	9.518246132
285	POX_Ia	Dyn.pfr1	10	107.6175579	24.64024019	7.79192811	17.62656599
286	POX_Ia	Dyn.pfr3	10	99.1535827	19.36722428	6.124454067	13.85447764
287	POX_Ia	Dyn.RDR	10	14.1	4.653553003	1.47158267	3.328951278
288	POX_Ia	Dyn.slp	10	1373.122469	559.9717962	177.0786301	400.5796915
289	POX_Ia	Dyn.slp1	10	160.040124	99.85343825	31.57642971	71.43084664
290	POX_Ia	Dyn.slp3	10	250.5585426	107.5410191	34.00745624	76.93021072
291	POX_Ia	Dyn.spkNum	10	9.9	2.846049894	0.9	2.035941447
292	POX_Ia	Dyn.spkNum1	10	35.6	11.92755912	3.771825376	8.532461791
293	POX_Ia	Dyn.spkNum3	10	21.5	7.919736247	2.504440501	5.665438018
294	POX_Ia	Stat.afr	10	67.59520818	15.42974792	4.879314715	11.03777673
295	POX_Ia	Stat.HzEnd	10	24.0214148	26.60015752	8.411708387	19.02860638
296	POX_Ia	Stat.HzSTD	10	35.68938268	11.71856117	3.705734421	8.382953664
297	POX_Ia	Stat.LSpkF	10	120.7088903	22.60221773	7.147448819	16.16865254
298	POX_Ia	Stat.LSpkT	10	723.29065	365.6243664	115.6205766	261.5519155
299	POX_Ia	Stat.mSfr	10	34.77743483	23.41383006	7.404103172	16.74924503
300	POX_Ia	Stat.slp	10	-289.6101124	459.0552641	145.1660206	328.3883534
301	POX_Ia	Stat.spkNum	10	36.8	23.2703913	7.358743854	16.64663512
302	POX_Ia	Thr.F	10	20.61994048	12.15244953	3.842941966	8.693338694
303	POX_Ia	Thr.F1	10	21.7091905	18.45441185	5.835797434	13.20149097
304	POX_Ia	Thr.F3	10	37.7218822	14.72217187	4.655559521	10.53160732
305	POX_Ia	Thr.L	10	0.648426875	0.490474307	0.155101595	0.350864183
306	POX_Ia	Thr.L1	10	0.7189925	0.631247128	0.199617869	0.451566993
307	POX_Ia	Thr.L3	10	1.482013	0.347464608	0.109877957	0.248561207
308	POX_Ia	Thr.T	10	33.01219	24.48700928	7.743472241	17.5169512
309	POX_Ia	Thr.T1	10	192.7459	183.7359948	58.10242316	131.4368127
310	POX_Ia	Thr.T3	10	393.5416	116.0380545	36.69445475	83.00862365
311	POX_Ib	Dyn.DI	14	26.99041579	31.75546156	8.487004094	18.33505763
312	POX_Ib	Dyn.F	14	265.0650194	89.82966648	24.00798822	51.86610526
313	POX_Ib	Dyn.IB	14	0	0	0	0
314	POX_Ib	Dyn.IFRdrop	14	60.00423821	63.18492853	16.88688247	36.48189159
315	POX_Ib	Dyn.pfr	14	40.78134769	43.92503815	11.73946025	25.36156196
316	POX_Ib	Dyn.pfr1	14	53.72477968	35.02408645	9.360580842	20.22230546
317	POX_Ib	Dyn.pfr3	14	41.59445418	37.30905285	9.971263798	21.54160578
318	POX_Ib	Dyn.RDR	14	2.5	2.139374459	0.571771875	1.235238037
319	POX_Ib	Dyn.slp	14	336.4388815	514.7818354	137.5812327	297.2261827
320	POX_Ib	Dyn.slp1	14	267.7353902	230.1670057	61.51471978	132.8944725
321	POX_Ib	Dyn.slp3	14	202.5099324	183.9901603	49.17343874	106.2327558
322	POX_Ib	Dyn.spkNum	14	2	1.723703526	0.460679145	0.995236786
323	POX_Ib	Dyn.spkNum1	14	7.214285714	6.963405129	1.861048303	4.020550421
324	POX_Ib	Dyn.spkNum3	14	4.785714286	5.176553226	1.383492044	2.988852848
325	POX_Ib	Stat.afr	14	42.30208329	32.96781468	8.811019096	19.03504949
326	POX_Ib	Stat.HzEnd	14	9.961002173	20.80385684	5.560064615	12.01178932
327	POX_Ib	Stat.HzSTD	14	14.2773704	13.83269786	3.69694401	7.986761963
328	POX_Ib	Stat.LSpkF	14	149.076174	44.76590215	11.9641906	25.84706238
329	POX_Ib	Stat.LSpkT	14	316.8415357	424.3899418	113.4229829	245.0354572
330	POX_Ib	Stat.mSfr	14	13.05609207	24.45335053	6.535432833	14.11894425
331	POX_Ib	Stat.slp	14	-51.03251556	91.54213692	24.4656652	52.85485626
332	POX_Ib	Stat.spkNum	14	14.125	25.0742647	6.701379122	14.47744941
333	POX_Ib	Thr.F	14	96.3944293	73.01123841	19.51307425	42.155434
334	POX_Ib	Thr.F1	14	121.697142	77.40035461	20.6861149	44.68963425
335	POX_Ib	Thr.F3	14	126.4757963	92.65910749	24.76418814	53.49977587
336	POX_Ib	Thr.L	14	1.859350167	1.042091901	0.278510776	0.60168595
337	POX_Ib	Thr.L1	14	2.19851025	0.751681827	0.200895419	0.434008166
338	POX_Ib	Thr.L3	14	2.134560429	0.966866186	0.258405858	0.558251916
339	POX_Ib	Thr.T	14	96.96314286	53.45278192	14.28585688	30.86271743
340	POX_Ib	Thr.T1	14	562.4624829	133.7148773	35.73680417	77.20467162
341	POX_Ib	Thr.T3	14	605.4073543	140.057483	37.43193685	80.86678312
342	POX_II	Dyn.DI	14	38.34220773	21.4323449	5.728035114	12.37466752
343	POX_II	Dyn.F	14	186.4810348	59.95514705	16.02368706	34.61707128
344	POX_II	Dyn.IB	14	0	0	0	0
345	POX_II	Dyn.IFRdrop	14	51.40961129	74.34702444	19.87007809	42.9266939
346	POX_II	Dyn.pfr	14	72.08345044	36.71657268	9.812916812	21.19951791
347	POX_II	Dyn.pfr1	14	64.589675	24.1356915	6.450534885	13.93553338
348	POX_II	Dyn.pfr3	14	54.4362245	27.126572	7.249881321	15.66241637
349	POX_II	Dyn.RDR	14	5.785714286	6.387229704	1.707058943	3.687876636
350	POX_II	Dyn.slp	14	777.8570131	527.2747403	140.9201019	304.4393713
351	POX_II	Dyn.slp1	14	139.4141977	104.4960203	27.92773616	60.33420584
352	POX_II	Dyn.slp3	14	135.7787005	103.0311078	27.53622182	59.48839054
353	POX_II	Dyn.spkNum	14	5.232142857	2.772572198	0.741001089	1.600835527
354	POX_II	Dyn.spkNum1	14	17.42857143	11.40657223	3.048534661	6.58595873
355	POX_II	Dyn.spkNum3	14	11.64285714	6.464187055	1.72762666	3.732310487
356	POX_II	Stat.afr	14	38.537049	21.3405585	5.703504169	12.32167164
357	POX_II	Stat.HzEnd	14	23.43903786	20.37927675	5.446590813	11.76664408
358	POX_II	Stat.HzSTD	14	14.77827049	7.736665366	2.067710794	4.46701759
359	POX_II	Stat.LSpkF	14	105.3909426	17.93041224	4.792104244	10.35271181
360	POX_II	Stat.LSpkT	14	906.5978214	255.5684072	68.3035299	147.5608051
361	POX_II	Stat.mSfr	14	32.91302443	20.89924698	5.585558703	12.06686595
362	POX_II	Stat.slp	14	-31.41298582	13.71240287	3.66479382	7.917305702
363	POX_II	Stat.spkNum	14	33.39285714	21.05549314	5.627317245	12.1570798
364	POX_II	Thr.F	14	31.60464481	30.08456888	8.040439242	17.37031292
365	POX_II	Thr.F1	14	41.64101679	40.60654256	10.852555	23.44551965
366	POX_II	Thr.F3	14	47.44508271	37.40809065	9.997732765	21.5987885
367	POX_II	Thr.L	14	0.886592345	0.814996441	0.217816961	0.470564936
368	POX_II	Thr.L1	14	1.078239643	0.831773704	0.222300873	0.480251838
369	POX_II	Thr.L3	14	1.442653	0.579189805	0.154794987	0.334414237
370	POX_II	Thr.T	14	45.31792857	39.98832616	10.68732971	23.08857213
371	POX_II	Thr.T1	14	267.0615	205.853232	55.01659045	118.8561176
372	POX_II	Thr.T3	14	367.204	142.5856099	38.10760718	82.32648012
373	WT_1.5	Dyn.DI	19	106.7207119	34.66443604	7.952567033	16.70772336
374	WT_1.5	Dyn.F	19	248.8094691	94.76307001	21.74013925	45.67433771
375	WT_1.5	Dyn.IB	19	0	0	0	0
376	WT_1.5	Dyn.IFRdrop	19	72.85646895	38.22928544	8.770399575	18.42592577
377	WT_1.5	Dyn.pfr	19	173.7878946	32.36216019	7.42438873	15.59806192
378	WT_1.5	Dyn.pfr1	19	131.9299152	19.84584315	4.55294867	9.56539021
379	WT_1.5	Dyn.pfr3	19	134.1555054	30.46657875	6.989512522	14.68442091
380	WT_1.5	Dyn.RDR	19	20.68421053	4.46035165	1.023274847	2.14982068
381	WT_1.5	Dyn.slp	19	1459.36772	613.3470669	140.7114675	295.6238233
382	WT_1.5	Dyn.slp1	19	142.0753724	33.07256321	7.587366361	15.94046521
383	WT_1.5	Dyn.slp3	19	213.7289185	54.57712104	12.52085028	26.30533031
384	WT_1.5	Dyn.spkNum	19	13.11842105	2.634399074	0.604372597	1.269739709
385	WT_1.5	Dyn.spkNum1	19	60.63157895	13.02224817	2.98750862	6.276522706
386	WT_1.5	Dyn.spkNum3	19	39.42105263	11.543713	2.648309391	5.563891568
387	WT_1.5	Stat.afr	19	73.84483386	17.2926902	3.967215212	8.334809877
388	WT_1.5	Stat.HzEnd	19	49.14682946	25.93817695	5.950625901	12.50180111
389	WT_1.5	Stat.HzSTD	19	27.23298289	9.689355942	2.222890704	4.670120073
390	WT_1.5	Stat.LSpkF	19	116.2564105	37.97117181	8.711184246	18.30151898
391	WT_1.5	Stat.LSpkT	19	985.2493158	25.92921491	5.948569866	12.49748154
392	WT_1.5	Stat.mSfr	19	65.2648543	22.80844055	5.232615128	10.99331645
393	WT_1.5	Stat.slp	19	-58.45288301	24.06948254	5.521918	11.60111923
394	WT_1.5	Stat.spkNum	19	64.38596491	19.58851804	4.493914242	9.441363477
395	WT_1.5	Thr.F	19	17.5873986	6.941721261	1.592540077	3.345802548
396	WT_1.5	Thr.F1	19	11.95731516	9.781694813	2.244074694	4.714625985
397	WT_1.5	Thr.F3	19	31.05879174	11.76952054	2.700113191	5.672727315
398	WT_1.5	Thr.L	19	0.506373123	0.345219313	0.079198742	0.166390383
399	WT_1.5	Thr.L1	19	0.207045632	0.219735091	0.050410687	0.105908924
400	WT_1.5	Thr.L3	19	1.008456158	0.379554394	0.08707575	0.182939362
401	WT_1.5	Thr.T	19	25.018	16.88180054	3.872950659	8.1367674
402	WT_1.5	Thr.T1	19	53.34639368	64.72783401	14.84958354	31.19781735
403	WT_1.5	Thr.T3	19	271.1724	80.48331342	18.46413841	38.79171534
404	WT_Ia	Dyn.DI	11	120.2284556	42.87112658	12.92613102	28.80121473
405	WT_Ia	Dyn.F	11	185.5474163	85.91997382	25.90584683	57.72182382
406	WT_Ia	Dyn.IB	11	282.6301718	47.51139668	14.32522509	31.9185906
407	WT_Ia	Dyn.IFRdrop	11	86.41237427	34.43640426	10.38296655	23.13469117
408	WT_Ia	Dyn.pfr	11	203.1604062	52.36228562	15.78782314	35.17746214
409	WT_Ia	Dyn.pfr1	11	150.5169901	39.36819176	11.86995643	26.4479111
410	WT_Ia	Dyn.pfr3	11	137.5058377	53.57993956	16.15495962	35.99549318
411	WT_Ia	Dyn.RDR	11	24.63636364	8.732384866	2.632913102	5.866495977
412	WT_Ia	Dyn.slp	11	929.9386098	454.9941455	137.1858966	305.6692261
413	WT_Ia	Dyn.slp1	11	124.5057551	62.94487047	18.97859253	42.28693937
414	WT_Ia	Dyn.slp3	11	206.5808446	104.4250861	31.48534812	70.15372742
415	WT_Ia	Dyn.spkNum	11	18.76515152	4.681348657	1.411479728	3.144972821
416	WT_Ia	Dyn.spkNum1	11	72.72727273	25.71027386	7.75193924	17.272397
417	WT_Ia	Dyn.spkNum3	11	48.09090909	18.07459292	5.449694813	12.14267674
418	WT_Ia	Stat.afr	11	93.98270091	22.02462287	6.640673656	14.79634298
419	WT_Ia	Stat.HzEnd	11	73.47259945	21.46170057	6.470946195	14.41816663
420	WT_Ia	Stat.HzSTD	11	29.84828956	10.44885148	3.150447258	7.019633936
421	WT_Ia	Stat.LSpkF	11	122.5025008	37.48583826	11.3024055	25.18332881
422	WT_Ia	Stat.LSpkT	11	991.4373636	20.82041575	6.277591546	13.98734562
423	WT_Ia	Stat.mSfr	11	82.92870346	20.82960446	6.280362048	13.99351868
424	WT_Ia	Stat.slp	11	-59.4236115	26.09947056	7.869286462	17.5338629
425	WT_Ia	Stat.spkNum	11	85.63636364	21.79115751	6.5702812	14.63949881
426	WT_Ia	Thr.F	11	9.857444348	3.541477964	1.067795783	2.379197269
427	WT_Ia	Thr.F1	11	7.142849636	5.971405437	1.800446482	4.011644758
428	WT_Ia	Thr.F3	11	19.44229136	10.93926687	3.298313063	7.349099482
429	WT_Ia	Thr.L	11	0.090165795	0.037219926	0.01122223	0.025004687
430	WT_Ia	Thr.L1	11	0.147033182	0.246684547	0.07437819	0.165724934
431	WT_Ia	Thr.L3	11	0.839395545	0.406308301	0.122506562	0.272961631
432	WT_Ia	Thr.T	11	6.183575757	4.502576112	1.357577778	3.024871791
433	WT_Ia	Thr.T1	11	29.88545455	40.00715145	12.06261003	26.87717006
434	WT_Ia	Thr.T3	11	217.5658182	101.1065656	30.48477654	67.924315
435	WT_Ib	Dyn.DI	14	68.41367693	26.73111439	7.14419083	15.43408594
436	WT_Ib	Dyn.F	14	286.5453202	51.47596204	13.75752954	29.72133562
437	WT_Ib	Dyn.IB	14	0	0	0	0
438	WT_Ib	Dyn.IFRdrop	14	23.91296686	16.40443967	4.384270918	9.471641473
439	WT_Ib	Dyn.pfr	14	145.7762711	50.53320845	13.50556805	29.1770059
440	WT_Ib	Dyn.pfr1	14	149.6056065	43.72883098	11.68702168	25.24827531
441	WT_Ib	Dyn.pfr3	14	136.6032702	41.45429632	11.07912672	23.9349981
442	WT_Ib	Dyn.RDR	14	7.642857143	3.319108844	0.887069152	1.916396391
443	WT_Ib	Dyn.slp	14	2144.717414	1210.637175	323.5563949	699.0010942
444	WT_Ib	Dyn.slp1	14	259.7615373	204.5698159	54.67358306	118.1150952
445	WT_Ib	Dyn.slp3	14	377.8594191	119.6712328	31.9834823	69.0961127
446	WT_Ib	Dyn.spkNum	14	7.982142857	3.147746883	0.841270741	1.817454941
447	WT_Ib	Dyn.spkNum1	14	33.92857143	15.05101216	4.022552202	8.690195696
448	WT_Ib	Dyn.spkNum3	14	26.28571429	13.708103	3.663644633	7.914823033
449	WT_Ib	Stat.afr	14	87.78759198	30.888857	8.255394283	17.83469506
450	WT_Ib	Stat.HzEnd	14	62.88059577	35.72312434	9.547406577	20.62591792
451	WT_Ib	Stat.HzSTD	14	26.67381002	9.147314538	2.444722644	5.281502173
452	WT_Ib	Stat.LSpkF	14	166.0435816	56.97241172	15.22651751	32.89489118
453	WT_Ib	Stat.LSpkT	14	990.3762857	15.27147982	4.081474663	8.817489933
454	WT_Ib	Stat.mSfr	14	75.54179571	31.50688873	8.420570212	18.19153596
455	WT_Ib	Stat.slp	14	-61.8113113	19.5536664	5.225937167	11.28995086
456	WT_Ib	Stat.spkNum	14	79.94642857	32.03711468	8.562279057	18.4976793
457	WT_Ib	Thr.F	14	47.86173343	38.89041059	10.39389943	22.45465455
458	WT_Ib	Thr.F1	14	66.41620686	37.16433128	9.932585333	21.45804603
459	WT_Ib	Thr.F3	14	83.461484	34.87263473	9.320103668	20.13485984
460	WT_Ib	Thr.L	14	1.009627821	0.690286447	0.184486813	0.398559529
461	WT_Ib	Thr.L1	14	1.3728165	0.650798122	0.173933114	0.375759649
462	WT_Ib	Thr.L3	14	1.779853071	0.36498329	0.097545887	0.210735077
463	WT_Ib	Thr.T	14	50.71207143	34.33222735	9.175673719	19.8228379
464	WT_Ib	Thr.T1	14	324.1834286	184.8940289	49.41500779	106.754634
465	WT_Ib	Thr.T3	14	457.5154286	90.74719393	24.25320775	52.39586984
466	WT_II	Dyn.DI	17	61.28398529	19.31203358	4.683856135	9.929331441
467	WT_II	Dyn.F	17	156.7104018	75.98874612	18.42997804	39.0698081
468	WT_II	Dyn.IB	17	0	0	0	0
469	WT_II	Dyn.IFRdrop	17	29.61137571	25.98675589	6.302714083	13.36115698
470	WT_II	Dyn.pfr	17	127.9292475	22.04779513	5.347375771	11.33593023
471	WT_II	Dyn.pfr1	17	102.2941353	33.53900604	8.134403793	17.24416571
472	WT_II	Dyn.pfr3	17	95.99528059	36.802078	8.92581499	18.9218825
473	WT_II	Dyn.RDR	17	17.47058824	7.018882096	1.702328956	3.608776175
474	WT_II	Dyn.slp	17	700.2215706	293.2479223	71.12306813	150.774169
475	WT_II	Dyn.slp1	17	87.29512353	36.93369803	8.957737538	18.98955528
476	WT_II	Dyn.slp3	17	147.0415694	77.57235132	18.81405871	39.88402276
477	WT_II	Dyn.spkNum	17	11.54411765	2.210124597	0.536033951	1.136341212
478	WT_II	Dyn.spkNum1	17	48.17647059	16.77511287	4.068562485	8.624967172
479	WT_II	Dyn.spkNum3	17	30.94117647	12.37169445	3.000576646	6.360938332
480	WT_II	Stat.afr	17	73.18632029	19.631133	4.761249113	10.09339722
481	WT_II	Stat.HzEnd	17	56.86941519	21.53495889	5.222994713	11.07225417
482	WT_II	Stat.HzSTD	17	19.03348696	5.649434045	1.370189017	2.904670959
483	WT_II	Stat.LSpkF	17	110.7496353	40.70178598	9.871633104	20.92692733
484	WT_II	Stat.LSpkT	17	994.7347059	4.862662745	1.179368948	2.500150483
485	WT_II	Stat.mSfr	17	66.64527118	19.95580503	4.839993646	10.26032818
486	WT_II	Stat.slp	17	-44.30506765	10.33987974	2.507789195	5.316275604
487	WT_II	Stat.spkNum	17	67.98529412	20.61334341	4.999470128	10.59840322
488	WT_II	Thr.F	17	11.02527678	3.44644409	0.835885472	1.771998041
489	WT_II	Thr.F1	17	8.150256765	5.635346193	1.366772211	2.897427653
490	WT_II	Thr.F3	17	17.64694976	12.34276985	2.9935614	6.346066676
491	WT_II	Thr.L	17	0.159096338	0.11834344	0.0287025	0.060846582
492	WT_II	Thr.L1	17	0.175630765	0.235997041	0.05723769	0.121338482
493	WT_II	Thr.L3	17	0.759060118	0.428089496	0.103826954	0.220103309
494	WT_II	Thr.T	17	8.840882353	5.585462782	1.354673707	2.87177997
495	WT_II	Thr.T1	17	43.63764706	58.87948789	14.2803734	30.27303924
496	WT_II	Thr.T3	17	200.4470588	100.2721791	24.31957563	51.55519725
